# Supplementary material for: A transient reversal of miRNA-mediated repression controls macrophage activation
Source: EMBO Rep. 2013 Sep 13;14(11):1008–16. doi: 10.1038/embor.2013.149 (PMC3851954; doi:10.1038/embor.2013.149)
Supplement: Source data for Figure 1 [file embor2013149df1.xls]

## Sheet: Sheet1
Fig 1D
							-LPS, 0 hr	+LPS, 1 hr	+LPS, 2 hr	+LPS, 3 hr	+LPS, 6 hr	+LPS, 12 hr	+LPS, 24 hr
		Luciferase Unit	Mean	Fold Repression	Normalized to - LPS control		1	0.620604	0.508716	0.445043	0.585725	0.651888	0.920543
-LPS, 0 hr	Normalized RL	92.441	85.5198	5.98768	1		1	0.410957	0.337306	0.363399	0.371805	0.934876	1.0621
		83.7654					1	0.79463	0.337847	0.330222	0.491361	0.864095	0.860711
		80.3531
	Normalized RL-3Xbulge-let-7a	12	14.2826
		14.6836
		16.1644
+LPS, 1 hr	Normalized RL	75.0184	69.2515	3.71598	0.620604
		69.3975
		63.3386
	Normalized RL-3Xbulge-let-7a	17.8813	18.6362
		21.5967
		16.4304
+LPS, 2 hr	Normalized RL	62.4396	60.0808	3.04603	0.508716
		62.8868
		54.9159
	Normalized RL-3Xbulge-let-7a	18.7537	19.7243
		18.09
		22.3292
+LPS, 3 hr	Normalized RL	60.8769	56.1533	2.66478	0.445043
		52.7939
		54.7891
	Normalized RL-3Xbulge-let-7a	20.4598	21.0724
		21.5074
		21.2501
+LPS, 6 hr	Normalized RL	78.7484	72.4933	3.50713	0.585725
		68.4309
		70.3006
	Normalized RL-3Xbulge-let-7a	21.3395	20.6702
		21.6739
		18.9973
+LPS, 12 hr	Normalized RL	65.6808	67.5279	3.9033	0.651888
		67.1848
		69.7181
	Normalized RL-3Xbulge-let-7a	15.2333	17.3002
		12.8635
		23.8038
+LPS, 24 hr	Normalized RL	82.6673	80.793	5.51192	0.920543
		87.4196
		72.2922
	Normalized RL-3Xbulge-let-7a	13.0478	14.6579
		12.5441
		18.3818
Biological Replicate 2
		Luciferase Unit	Mean	Fold Repression	Normalized to - LPS control
-LPS, 0 hr	Normalized RL	23.8393	24.3507	4.88763	1
		23.8167
		25.3961
	Normalized RL-3Xbulge-let-7a	4.7581	4.9821
		4.95293
		5.23528
+LPS, 1 hr	Normalized RL	58.3462	62.2638	2.00861	0.410957
		68.5421
		59.903
	Normalized RL-3Xbulge-let-7a	34.5863	30.9985
		28.6922
		29.7169
+LPS, 2 hr	Normalized RL	61.0205	59.0002	1.64863	0.337306
		57.8408
		58.1394
	Normalized RL-3Xbulge-let-7a	37.9941	35.7875
		36.3841
		32.9844
+LPS, 3 hr	Normalized RL	62.7735	57.8346	1.77616	0.363399
		56.8073
		53.923
	Normalized RL-3Xbulge-let-7a	33.3404	32.5616
		34.076
		30.2682
+LPS, 6 hr	Normalized RL	56.2803	58.4527	1.81725	0.371805
		57.5368
		61.5409
	Normalized RL-3Xbulge-let-7a	30.5659	32.1655
		33.8718
		32.0587
+LPS, 12 hr	Normalized RL	84.564	86.2504	4.56933	0.934876
		93.2393
		80.948
	Normalized RL-3Xbulge-let-7a	19.0612	18.8759
		19.7671
		17.7995
+LPS, 24 hr	Normalized RL	79.9002	79.5263	5.19115	1.0621
		82.617
		76.0616
	Normalized RL-3Xbulge-let-7a	14.9615	15.3196
		16.6819
		14.3154
Biological Replicate 3
		Luciferase Unit	Mean	Fold Repression	Normalized to - LPS control
-LPS, 0 hr	Normalized RL	45.4438	47.2857	3.06363	1
		49.1276
		50.1912
	Normalized RL-3Xbulge-let-7a	15.1558	15.4345
		15.7133
		13.3053
+LPS, 1 hr	Normalized RL	44.8075	45.3406	2.43445	0.79463
		45.6026
		45.6116
	Normalized RL-3Xbulge-let-7a	18.7814	18.6246
		14.0939
		22.9984
+LPS, 2 hr	Normalized RL	47.0545	50.3099	1.03504	0.337847
		53.5653
		44.6926
	Normalized RL-3Xbulge-let-7a	47.8411	48.6069
		50.9075
		49.3726
+LPS, 3 hr	Normalized RL	76.7844	76.6949	1.01168	0.330222
		76.6054
		82.1688
	Normalized RL-3Xbulge-let-7a	84.75	75.8095
		66.869
		61.9193
+LPS, 6 hr	Normalized RL	108.298	105.594	1.50535	0.491361
		28.34
		102.89
	Normalized RL-3Xbulge-let-7a	75.6625	70.1459
		64.6293
		59.2878
+LPS, 12 hr	Normalized RL	115.738	124.114	2.64727	0.864095
		106.097
		132.49
	Normalized RL-3Xbulge-let-7a	49.1432	46.8838
		53.6387
		44.6244
+LPS, 24 hr	Normalized RL	100.31	101.447	2.6369	0.860711
		98.3983
		102.583
	Normalized RL-3Xbulge-let-7a	41.6667	38.472
		35.2773
		43.6858
